# Supplementary material for: A search for bacteria identified from cerebrospinal fluid shunt infections in previous surgical events
Source: PLoS One. 2024 Oct 10;19(10):e0311605. doi: 10.1371/journal.pone.0311605 (PMC11469614; doi:10.1371/journal.pone.0311605)
Supplement: S1 File — (XLSX) [file pone.0311605.s004.xlsx]

## Sheet: qpcr
Sample	GE/ml
P01.1	3440
P01.2	17800
P02.1	29600
P02.2	19500000
P03.1	44700
P03.2	18800
P04.1	13200
P04.2	6300
P05.1	5060
P05.2	8430
P06.1	3930
P06.2	183000000
P07.1	24400
P07.2	12500
P08.1	20500
P08.2	8510
P09.1	17900
P09.2	5820
P10.1	16200
P10.2	23800
P11.1	18000
P11.2	11100
P12.1	12500
P12.2	323000
P13.1	13200
P13.2	61700000
EXC1.1	6860
EXC1.2	11400
EXC2.1	5990
EXC2.2	5670
NTC	5040

## Sheet: count-16s
	P01.1	P01.2	P02.1	P02.2	P03.1	P03.2	P04.1	P04.2	P05.1	P05.2	P06.1	P06.2	P07.1	P07.2	P08.1	P08.2	P09.1	P09.2	P10.1	P10.2	P11.1	P11.2	P12.1	P12.2	P13.1	P13.2	EXC1.1	EXC1.2	EXC2.1	EXC2.2	NTC.1	NTC.2	M.0	M.1	M.2	M.3	M.4	M.5	M.6	M.7	CA	SA
Afipia	7	0	11	0	0	0	0	0	6	0	0	0	0	0	0	0	0	0	0	0	0	0	0	0	0	0	0	0	18	0	0	0	0	0	0	0	0	0	0	0	0	0
Aggregatibacter	0	82	100	0	129	0	51	0	0	32	17	0	0	22	167	6	0	0	10	28	32	47	21	29	0	0	6	20	0	0	0	0	0	0	0	0	0	0	0	0	0	0
Akkermansia	4	0	0	0	0	21	0	0	0	0	0	0	0	0	21	0	0	0	0	0	0	0	0	0	0	0	0	0	21	0	0	0	0	0	0	0	0	0	0	0	0	0
Anaerococcus	0	79	398	0	592	86	38	0	6	46	0	0	120	67	2361	482	268	348	151	536	970	469	601	22	52	0	70	90	29	18	734	1134	0	0	0	4	74	94	185	82	0	0
Corynebacterium_1	0	123	234	0	485	122	57	14	5	124	3	0	78	238	449	369	69	118	134	310	431	400	182	0	40	0	89	181	198	132	982	1923	576	1185	1314	846	584	210	86	291	0	0
Cutibacterium	0	168	131	0	599	227	137	53	0	125	6	0	644	236	704	290	102	118	82	268	705	342	526	47	0	0	68	56	82	83	695	1384	94	179	143	93	65	80	92	224	49923	0
Enterobacteriaceae	0	3	42	0	494	226	44	0	5	203	0	15882	47	0	4	0	0	13	0	31	0	183	205	96	29	11899	66	192	188	0	0	21	1650	2756	2742	1430	1000	282	0	0	0	0
Enterococcus	0	0	0	0	0	0	0	0	0	0	0	0	0	0	0	0	0	0	0	37	0	0	33	0	0	0	0	17	0	0	0	0	2969	4730	4409	1854	1056	163	0	0	3	0
Escherichia/Shigella	0	0	12	0	0	0	0	0	0	0	0	0	0	0	0	15	0	23	0	0	0	0	115	0	0	0	0	0	46	27	0	0	2274	3796	4004	2053	1524	169	0	0	0	0
Geobacillus	3	0	3	0	9	41	39	90	8	7	7	0	47	20	0	81	16	12	25	16	194	71	91	0	0	0	0	0	0	3	74	96	0	0	0	0	0	6	43	11	3	0
Haemophilus	0	29	14	0	194	30	52	89	0	14	0	0	21	86	0	0	3	18	0	0	252	16	53	0	0	0	0	25	18	0	97	228	0	0	0	0	0	0	20	2	0	0
Johnsonella	0	0	0	0	9	0	0	0	0	0	0	0	0	0	0	0	0	0	0	0	0	0	0	35	0	0	0	0	0	0	145	44	0	0	0	0	0	0	0	192	0	0
Kurthia	7	0	0	0	0	0	0	0	0	0	0	0	0	0	0	0	0	0	0	0	0	0	0	0	0	0	0	0	0	0	0	0	0	0	0	0	0	0	0	0	0	0
Proteus	0	0	0	0	0	0	0	0	0	0	0	0	0	0	0	0	0	0	0	0	0	0	0	0	0	0	0	0	0	0	0	0	2566	4808	4995	2429	1356	284	41	0	0	0
Pseudomonas	0	109	108	0	114	59	79	0	0	35	5	0	377	498	1593	617	339	915	882	1891	3004	4122	3466	748	198	0	18	95	396	126	4	0	3150	6145	6576	4235	2204	437	71	25	0	0
Rothia	3	44	45	0	230	17	0	68	0	0	12	0	0	39	108	0	0	14	39	12	81	136	63	0	18	0	0	0	100	0	192	215	0	0	0	0	0	6	0	85	0	0
Staphylococcus	0	283	184	24797	655	130	122	23	5	108	0	0	99	458	847	319	213	81	98	297	467	842	520	0	103	0	290	532	524	359	2407	5643	505	684	712	454	620	375	630	583	0	56482
Streptococcus	0	282	168	3	645	328	167	48	0	179	15	0	16	102	376	182	64	35	57	32	553	365	458	15004	33	0	35	176	124	63	709	1633	199	318	402	305	255	139	99	145	5	0
Xanthobacteraceae	0	0	0	0	0	0	0	0	0	72	29	0	0	0	0	0	0	0	0	0	14	0	53	0	0	0	0	0	0	0	0	0	0	0	0	0	0	0	0	0	0	0
Other	8	2293	1595	142	4416	1449	1424	253	6	799	41	8	623	1191	2493	1073	412	578	537	1011	3033	3923	2870	2248	220	1022	201	1098	923	773	1780	2741	478	695	590	209	372	99	148	274	27	50

## Sheet: proportion-16s
	P01.1	P01.2	P02.1	P02.2	P03.1	P03.2	P04.1	P04.2	P05.1	P05.2	P06.1	P06.2	P07.1	P07.2	P08.1	P08.2	P09.1	P09.2	P10.1	P10.2	P11.1	P11.2	P12.1	P12.2	P13.1	P13.2	EXC1.1	EXC1.2	EXC2.1	EXC2.2	NTC.1	NTC.2	M.0	M.1	M.2	M.3	M.4	M.5	M.6	M.7	CA	SA
Afipia	0.21875	0	0.00361248	0	0	0	0	0	0.146341	0	0	0	0	0	0	0	0	0	0	0	0	0	0	0	0	0	0	0	0.00674916	0	0	0	0	0	0	0	0	0	0	0	0	0
Aggregatibacter	0	0.0234621	0.0328407	0	0.0150508	0	0.0230769	0	0	0.0183486	0.125926	0	0	0.00743997	0.0183054	0.00174723	0	0	0.00496278	0.00626538	0.00328677	0.00430561	0.00226855	0.00159087	0	0	0.00711744	0.00805802	0	0	0	0	0	0	0	0	0	0	0	0	0	0
Akkermansia	0.125	0	0	0	0	0.00767544	0	0	0	0	0	0	0	0	0.00230187	0	0	0	0	0	0	0	0	0	0	0	0	0	0.00787402	0	0	0	0	0	0	0	0	0	0	0	0	0
Anaerococcus	0	0.0226037	0.130706	0	0.0690701	0.0314327	0.0171946	0	0.146341	0.0263761	0	0	0.0579151	0.0226581	0.258796	0.140361	0.18035	0.153102	0.074938	0.119937	0.0996302	0.0429645	0.0649238	0.00120687	0.0750361	0	0.0830368	0.0362611	0.0108736	0.0113636	0.0938739	0.0752888	0	0	0	0.000287522	0.00812294	0.0401024	0.130742	0.0428422	0	0
Corynebacterium_1	0	0.0351931	0.0768473	0	0.0565862	0.0445906	0.0257919	0.0219436	0.121951	0.0711009	0.0222222	0	0.0376448	0.080487	0.0492163	0.107455	0.0464334	0.0519138	0.0665012	0.0693667	0.0442687	0.0366435	0.0196608	0	0.0577201	0	0.105575	0.0729251	0.0742407	0.0833333	0.125592	0.127672	0.0398313	0.0468454	0.0507591	0.0608108	0.0641054	0.0895904	0.0607774	0.152038	0	0
Cutibacterium	0	0.0480687	0.0430213	0	0.0698868	0.0829678	0.061991	0.0830721	0	0.0716743	0.0444444	0	0.310811	0.0798106	0.0771676	0.0844496	0.0686406	0.0519138	0.0406948	0.0599687	0.0724117	0.0313302	0.0568219	0.00257831	0	0	0.0806643	0.0225624	0.0307462	0.052399	0.088886	0.0918869	0.00650024	0.00707622	0.00552401	0.00668488	0.00713502	0.0341297	0.0650177	0.117032	0.999239	0
Enterobacteriaceae	0	0.000858369	0.0137931	0	0.0576362	0.0826023	0.0199095	0	0.121951	0.116399	0	0.999497	0.0226834	0	0.000438452	0	0	0.00571931	0	0.00693667	0	0.0167644	0.0221454	0.00526633	0.041847	0.920904	0.0782918	0.077357	0.0704912	0	0	0.00139424	0.1141	0.10895	0.105922	0.102789	0.109769	0.120307	0	0	0	0
Enterococcus	0	0	0	0	0	0	0	0	0	0	0	0	0	0	0	0	0	0	0	0.00827926	0	0	0.00356487	0	0	0	0	0.00684932	0	0	0	0	0.205311	0.186986	0.170317	0.133266	0.115917	0.0695392	0	0	6.00468e-05	0
Escherichia/Shigella	0	0	0.00394089	0	0	0	0	0	0	0	0	0	0	0	0	0.00436808	0	0.0101188	0	0	0	0	0.012423	0	0	0	0	0	0.0172478	0.0170455	0	0	0.157251	0.150063	0.154672	0.14757	0.167289	0.072099	0	0	0	0
Geobacillus	0.09375	0	0.000985222	0	0.00105005	0.0149854	0.0176471	0.141066	0.195122	0.00401376	0.0518519	0	0.0226834	0.00676361	0	0.0235877	0.0107672	0.00527937	0.0124069	0.00358022	0.019926	0.00650421	0.0098304	0	0	0	0	0	0	0.00189394	0.00946413	0.00637366	0	0	0	0	0	0.00255973	0.0303887	0.00574713	6.00468e-05	0
Haemophilus	0	0.00829757	0.0045977	0	0.0226345	0.0109649	0.0235294	0.139498	0	0.00802752	0	0	0.0101351	0.0290835	0	0	0.00201884	0.00791905	0	0	0.0258833	0.00146574	0.0057254	0	0	0	0	0.0100725	0.00674916	0	0.0124057	0.0151374	0	0	0	0	0	0	0.0141343	0.00104493	0	0
Johnsonella	0	0	0	0	0.00105005	0	0	0	0	0	0	0	0	0	0	0	0	0	0	0	0	0	0	0.00192002	0	0	0	0	0	0	0.0185446	0.00292126	0	0	0	0	0	0	0	0.100313	0	0
Kurthia	0.21875	0	0	0	0	0	0	0	0	0	0	0	0	0	0	0	0	0	0	0	0	0	0	0	0	0	0	0	0	0	0	0	0	0	0	0	0	0	0	0	0	0
Proteus	0	0	0	0	0	0	0	0	0	0	0	0	0	0	0	0	0	0	0	0	0	0	0	0	0	0	0	0	0	0	0	0	0.177443	0.19007	0.192954	0.174597	0.148847	0.12116	0.0289753	0	0	0
Pseudomonas	0	0.0311874	0.035468	0	0.0133007	0.0215643	0.0357466	0	0	0.0200688	0.037037	0	0.18195	0.168414	0.174614	0.179674	0.228129	0.402552	0.437717	0.423137	0.308546	0.377611	0.374419	0.0410335	0.285714	0	0.0213523	0.0382756	0.148481	0.0795455	0.000511574	0	0.217827	0.242924	0.254027	0.304413	0.241932	0.186433	0.0501767	0.0130617	0	0
Rothia	0.09375	0.0125894	0.0147783	0	0.0268347	0.00621345	0	0.106583	0	0	0.0888889	0	0	0.013189	0.0118382	0	0	0.00615926	0.0193548	0.00268516	0.00831964	0.0124588	0.00680566	0	0.025974	0	0	0	0.0374953	0	0.0245556	0.0142743	0	0	0	0	0	0.00255973	0	0.0444096	0	0
Staphylococcus	0	0.0809728	0.0604269	0.994187	0.0764205	0.0475146	0.0552036	0.0360502	0.121951	0.0619266	0	0	0.0477799	0.154887	0.0928423	0.0928946	0.143338	0.0356357	0.0486352	0.0664578	0.0479663	0.0771345	0.0561737	0	0.148629	0	0.344009	0.214343	0.196475	0.226641	0.30784	0.374651	0.0349215	0.0270398	0.0275042	0.0326337	0.0680571	0.159983	0.44523	0.304598	0	0.999116
Streptococcus	0	0.0806867	0.0551724	0.000120279	0.0752538	0.119883	0.0755656	0.0752351	0	0.102638	0.111111	0	0.00772201	0.0344944	0.0412145	0.0529994	0.0430686	0.0153982	0.0282878	0.00716044	0.0567995	0.0334372	0.0494761	0.823084	0.047619	0	0.0415184	0.0709106	0.0464942	0.0397727	0.0906766	0.108419	0.0137612	0.0125712	0.015529	0.0219235	0.0279912	0.0593003	0.0699647	0.0757576	0.000100078	0
Xanthobacteraceae	0	0	0	0	0	0	0	0	0	0.0412844	0.214815	0	0	0	0	0	0	0	0	0	0.00143796	0	0.0057254	0	0	0	0	0	0	0	0	0	0	0	0	0	0	0	0	0	0	0
Other	0.25	0.65608	0.52381	0.00569321	0.515226	0.529605	0.644344	0.396552	0.146341	0.458142	0.303704	0.000503461	0.300676	0.402773	0.273265	0.312464	0.277254	0.254289	0.266501	0.226225	0.311524	0.359381	0.310036	0.12332	0.31746	0.079096	0.238434	0.442385	0.346082	0.488005	0.227651	0.181981	0.0330544	0.0274747	0.0227914	0.015023	0.0408342	0.0422355	0.104594	0.143156	0.000540422	0.000884455

## Sheet: count-bracken
	P01.1	P01.2	P02.1	P02.2	P03.1	P03.2	P04.1	P04.2	P05.1	P06.1	P06.2	P07.1	P07.2	P08.1	P08.2	P09.1	P09.2	P10.1	P11.1	P11.2	P12.1	P12.2	P13.1	P13.2	EXC1.1	EXC1.2	EXC2.1	EXC2.2	NTC.1	NTC.2	M.1	M.2	M.3	M.4	M.5	M.6	M.7	CA	SA
Bacillus virus phi29	0	0	0	0	0	0	0	3232	53357	11236	0	0	0	0	0	946	0	970	0	0	0	0	0	0	23215	0	0	0	931970	21839	0	142	85	0	26914	319	0	0	0
Cutibacterium acnes	3900	22	31	0	1394	0	0	0	4372	127	0	82	42	58	0	0	15	0	0	0	0	0	4516	0	1358	2559	0	2499	360	0	126232	78791	31008	59137	47033	271441	4059	2432235	0
Dictyostelium discoideum	84	403	294	89	179	70	194	45437	524	5947	0	19	2107	0	49	401	638	33839	255	34	269	84	190	139	0	204	18	75	56	12	2077	447	1438	285	20	409	100818	292	34
Drechmeria coniospora	63	202	197	24	70	106	61	214	98	51	0	0	145	0	1235	500	178	101	31	26	347	39	63	47	29	71	0	208	289	0	1073	545	162	155	18	149	67	20130	435
Enterobacter hormaechei	192	75	44	0	0	1303	0	409	1444	17	16278	0	35	0	0	127	49	141	0	0	42	31	0	37	751	241	264	150	131	482	2768	2381	1204	278	481	3551	60	175	0
Enterococcus faecalis	0	15	0	0	0	0	0	52	0	0	0	0	0	0	0	32	34	38	0	0	12	0	0	0	0	0	0	0	31	0	2705263	2774149	1367258	833560	306791	20877	42	36	25
Escherichia coli	946227	4097	990	61	347	317329	2493	266971	989719	78470	1228	151	1646	52	387	11154	1415	15890	429	288	2588	663	4010	842	6946	213789	7219	194479	1151369	419988	1563474	1272068	862101	822551	633343	2670063	120815	19240	178
Klebsiella aerogenes	47	0	0	0	0	0	0	18	73	0	0	0	0	0	0	0	0	0	0	0	0	0	0	8944	0	20	0	45	0	30	738	761	405	180	78	183	0	0	0
Klebsiella grimontii	810	93	103	14	16	1883	0	127	704	161	175	0	0	0	0	73	313	85	7683	25	14	0	51	293	0	706	64	730	2656	1388	20778	4920	1822	1848	2430	1924	223	14	15
Klebsiella variicola	1619	12552	12373	3349	1372	1328	4161	9903	14502	1826	128	535	4828	571	26	25807	14814	293	780	862	22905	1837	57	3915	2506	5971	229	25893	23978	15291	262645	62959	1977	23372	23939	7506	2461	284	26
Proteus mirabilis	0	0	0	0	0	0	0	361	0	0	0	0	0	0	0	0	0	111	0	0	0	0	0	0	0	0	31	0	17	0	3060503	3168948	1919611	1512302	567488	42427	331	0	0
Pseudomonas tolaasii	3734	10054	2615	1477	1289	675	174	3607	9812	21828	219	145	652	56	842	2193	11900	3062	1187	337	2249	419	3063	3292	191	2919	694	2283	17660	728	225769	19327	1331	4906	2690	4334	18796	1293	166
Salmonella enterica	30028	559	22	0	0	762	54	15652	2916	118	451	0	16	0	0	70	64	711	0	0	33	0	0	149	0	79	5224	385	12589	668	16122	13959	5475	39227	4307	5414	1116	1501	18
Serratia marcescens	1536	6074	4559	405	1278	1836	1212	3899	1839	187	181	81	2758	129	349	11505	4202	2042	309	926	7632	2007	765	1367	980	1074	468	3518	11239	533	40129	14531	4117	1616	1035	2665	948	7503	542
Staphylococcus aureus	35316	7883	934	1416	1112	748	202	1510	780	196	46	84	263	48	377	1394	2557	1948	247	187	1846	223	730	1344	2929	388	203	1380	913	164	496140	398955	197656	70640	98719	5615	3991	1824	2574257
Staphylococcus capitis	0	0	0	34840	0	0	0	14	0	0	0	0	0	0	0	0	0	12	0	0	0	0	0	0	0	0	0	0	0	0	96	92	54	18	0	23	123	0	944
Staphylococcus epidermidis	3880	0	0	314	3242	0	0	23	0	0	0	0	53	33	0	27	0	37	0	0	0	0	0	0	0	0	0	3192	5132	0	1542	584	75	26	0	39844	20819	0	1822
Toxoplasma gondii	0	1561	1095	2088	1851	2298	31209	798	5640	134	373	45	112	200	621	5100	1460	6324	1190	1155	4775	393	2661	522	0	1190	3404	39	4379	26	84	23	22	0	0	17	781	70	0
Xanthomonas euvesicatoria	98725	7962	7317	1282	1855	1807	701	9538	7517	8533	460	154	1416	134	986	6755	19265	12338	989	933	5710	1331	4280	5173	956	7133	4974	5867	36891	2405	384070	57759	2422	15203	9282	11864	66573	2130	661
Other	27497	39267	25221	8428	15184	56461	7277	699850	123759	101101	4070	665	18801	1084	6071	56902	52273	218157	8071	5095	37888	10821	14243	12221	5030	17537	5874	87741	288493	17511	1623038	1365741	644292	633644	84244	1108807	471707	213284	148647

## Sheet: proportion-bracken
	P01.1	P01.2	P02.1	P02.2	P03.1	P03.2	P04.1	P04.2	P05.1	P06.1	P06.2	P07.1	P07.2	P08.1	P08.2	P09.1	P09.2	P10.1	P11.1	P11.2	P12.1	P12.2	P13.1	P13.2	EXC1.1	EXC1.2	EXC2.1	EXC2.2	NTC.1	NTC.2	M.1	M.2	M.3	M.4	M.5	M.6	M.7	CA	SA
Bacillus virus phi29	0	0	0	0	0	0	0	0.00304442	0.043841	0.0488666	0	0	0	0	0	0.00769193	0	0.00327593	0	0	0	0	0	0	0.517142	0	0	0	0.374563	0.0453972	0	1.53728e-05	1.68567e-05	0	0.0148794	7.59988e-05	0	0	0
Cutibacterium acnes	0.00338055	0.00024224	0.000555605	0	0.0477577	0	0	0	0.00359228	0.000552337	0	0.0418154	0.00127761	0.0245243	0	0	0.000137392	0	0	0	0	0	0.130411	0	0.0302511	0.0100795	0	0.00760768	0.000144686	0	0.011985	0.00852986	0.00614931	0.0147145	0.0260021	0.0646683	0.00498814	0.900824	0
Dictyostelium discoideum	7.28119e-05	0.0044374	0.00526929	0.00165467	0.00613245	0.000181063	0.00406385	0.0427999	0.000430547	0.0258642	0	0.00968893	0.0640932	0	0.00447775	0.00326053	0.00584372	0.114283	0.0120448	0.00344548	0.00311667	0.00470641	0.00548673	0.00363066	0	0.000803526	0.000627922	0.000228322	2.25067e-05	2.49447e-05	0.000197198	4.83919e-05	0.000285175	7.09141e-05	1.1057e-05	9.74405e-05	0.123896	0.000108148	1.24644e-05
Drechmeria coniospora	5.46089e-05	0.0022242	0.00353078	0.000446204	0.00239816	0.000274181	0.00127781	0.00020158	8.05222e-05	0.000221805	0	0	0.00441078	0	0.112858	0.0040655	0.00163038	0.000341102	0.00146427	0.00263478	0.00402039	0.00218512	0.00181928	0.00122763	0.000646009	0.000279659	0	0.000633212	0.00011615	0	0.000101875	5.90013e-05	3.21268e-05	3.85673e-05	9.95128e-06	3.54979e-05	8.23369e-05	0.00745553	0.000159471
Enterobacter hormaechei	0.000166427	0.000825818	0.000788601	0	0	0.00337036	0	0.000385262	0.00118647	7.39349e-05	0.689483	0	0.00106467	0	0	0.00103264	0.000448812	0.000476192	0	0	0.000486618	0.00173689	0	0.000966436	0.0167294	0.000949264	0.00920952	0.000456643	5.26495e-05	0.00100194	0.000262805	0.000257765	0.00023877	6.91723e-05	0.00026592	0.000845993	7.37345e-05	6.48146e-05	0
Enterococcus faecalis	0	0.000165164	0	0	0	0	0	4.8982e-05	0	0	0	0	0	0	0	0.000260192	0.000311421	0.000128335	0	0	0.000139034	0	0	0	0	0	0	0	1.2459e-05	0	0.256848	0.300327	0.271146	0.207408	0.169609	0.00497376	5.16142e-05	1.33333e-05	9.165e-06
Escherichia coli	0.820197	0.0451117	0.0177435	0.0011341	0.011888	0.820807	0.0522225	0.251476	0.813207	0.341275	0.0520141	0.0770015	0.05007	0.0219873	0.0353651	0.0906932	0.0129606	0.0536645	0.0202636	0.0291852	0.0299849	0.037147	0.115799	0.0219929	0.15473	0.842083	0.251831	0.59205	0.46274	0.873038	0.148442	0.137713	0.170966	0.204668	0.350143	0.636118	0.148471	0.0071259	6.52548e-05
Klebsiella aerogenes	4.074e-05	0	0	0	0	0	0	1.69553e-05	5.99808e-05	0	0	0	0	0	0	0	0	0	0	0	0	0	0	0.233616	0	7.87771e-05	0	0.000136993	0	6.23616e-05	7.00686e-05	8.23853e-05	8.03171e-05	4.47878e-05	4.31222e-05	4.35981e-05	0	0	0
Klebsiella grimontii	0.000702114	0.00102401	0.00184604	0.000260286	0.000548152	0.00487059	0	0.000119629	0.000578445	0.000700207	0.00741243	0	0	0	0	0.000593563	0.0028669	0.000287066	0.362902	0.00253344	0.000162206	0	0.00147275	0.00765313	0	0.00278083	0.00223261	0.00222233	0.00106746	0.00288526	0.00197274	0.000532636	0.000361328	0.000459822	0.00134342	0.000458376	0.000274047	5.18516e-06	5.499e-06
Klebsiella variicola	0.00140336	0.138209	0.221758	0.0622641	0.047004	0.00343502	0.0871633	0.00932824	0.0119156	0.00794148	0.00542166	0.27282	0.146864	0.241438	0.00237595	0.209837	0.135688	0.000989534	0.0368429	0.0873531	0.265381	0.102925	0.00164602	0.102259	0.0558241	0.0235189	0.00798856	0.0788258	0.00963687	0.0317857	0.0249365	0.0068159	0.000392066	0.00581545	0.0132347	0.00178824	0.00302434	0.000105185	9.5316e-06
Proteus mirabilis	0	0	0	0	0	0	0	0.000340048	0	0	0	0	0	0	0	0	0	0.000374875	0	0	0	0	0	0	0	0	0.00108142	0	6.83238e-06	0	0.290576	0.343068	0.380685	0.376293	0.313735	0.0101078	0.000406769	0	0
Pseudomonas tolaasii	0.00323666	0.110704	0.046868	0.0274602	0.0441605	0.00174596	0.0036449	0.00339765	0.00806208	0.0949324	0.00927612	0.0739419	0.0198333	0.0236786	0.0769442	0.0178313	0.108997	0.0103411	0.0560673	0.0341508	0.0260572	0.023476	0.0884519	0.0859867	0.00425475	0.0114975	0.0242099	0.00695011	0.00709763	0.00151331	0.0214354	0.00209233	0.000263956	0.00122072	0.00148716	0.00103254	0.0230986	0.000478887	6.08556e-05
Salmonella enterica	0.0260285	0.0061551	0.000394301	0	0	0.001971	0.00113117	0.0147436	0.00239595	0.000513195	0.0191029	0	0.000486707	0	0	0.00056917	0.000586204	0.00240122	0	0	0.000382343	0	0	0.00389186	0	0.000311169	0.182237	0.00117205	0.00505958	0.00138859	0.00153068	0.00151119	0.00108577	0.00976051	0.00238112	0.00128984	0.00137146	0.000555924	6.5988e-06
Serratia marcescens	0.00133142	0.0668803	0.0817098	0.0075297	0.0437836	0.00474902	0.0253886	0.00367271	0.00151102	0.000813284	0.00766657	0.0413055	0.0838961	0.0545455	0.0318925	0.0935472	0.038488	0.00689634	0.0145954	0.0938387	0.0884254	0.11245	0.0220913	0.0357059	0.0218307	0.00423033	0.016326	0.0107098	0.00451701	0.00110796	0.00381	0.00157312	0.000816458	0.000402095	0.000572199	0.000634912	0.00116501	0.00277888	0.000198697
Staphylococcus aureus	0.0306122	0.086799	0.0167399	0.0263261	0.0380965	0.00193479	0.00423143	0.00142236	0.000640891	0.000852426	0.00194841	0.0428353	0.00800024	0.020296	0.0344512	0.0113346	0.0234207	0.00657888	0.0116669	0.0189501	0.021388	0.0124944	0.0210806	0.0351051	0.0652469	0.00152828	0.00708156	0.00420112	0.000366939	0.00034091	0.0471054	0.0431906	0.0391979	0.0175767	0.0545767	0.00133772	0.00490458	0.000675553	0.943722
Staphylococcus capitis	0	0	0	0.64774	0	0	0	1.31875e-05	0	0	0	0	0	0	0	0	0	4.0527e-05	0	0	0	0	0	0	0	0	0	0	0	0	9.11461e-06	9.95986e-06	1.07089e-05	4.47878e-06	0	5.47954e-06	0.000151156	0	0.00034607
Staphylococcus epidermidis	0.00336322	0	0	0.00583784	0.111069	0	0	2.16651e-05	0	0	0	0	0.00161222	0.0139535	0	0.000219537	0	0.000124958	0	0	0	0	0	0	0	0	0	0.00971737	0.00206257	0	0.000146403	6.32234e-05	1.48735e-05	6.46935e-06	0	0.00949247	0.0255847	0	0.000667945
Toxoplasma gondii	0	0.017188	0.0196254	0.0388198	0.0634143	0.00594404	0.653756	0.000751685	0.00463413	0.000582781	0.0157991	0.0229475	0.00340695	0.0845666	0.0567486	0.0414681	0.0133728	0.0213577	0.056209	0.117045	0.0553238	0.0220193	0.0768431	0.0136346	0	0.00468724	0.118747	0.000118727	0.00175994	5.40468e-05	7.97528e-06	2.48996e-06	4.3629e-06	0	0	4.0501e-06	0.000959778	2.59258e-05	0
Xanthomonas euvesicatoria	0.0855756	0.0876689	0.131141	0.0238348	0.0635513	0.00467401	0.0146843	0.00898442	0.00617638	0.037111	0.0194841	0.0785314	0.0430736	0.0566596	0.0901033	0.054925	0.176457	0.0416685	0.0467148	0.094548	0.0661569	0.0745742	0.123596	0.135118	0.021296	0.0280958	0.173516	0.0178608	0.0148267	0.00499932	0.0364651	0.00625295	0.000480316	0.00378283	0.00513154	0.00282649	0.0818121	0.000788886	0.000242322
Other	0.0238346	0.432365	0.45203	0.156692	0.520196	0.146043	0.152436	0.659231	0.101687	0.4397	0.172392	0.339113	0.571911	0.458351	0.554784	0.462671	0.478791	0.73677	0.381229	0.516315	0.438976	0.606286	0.411303	0.319211	0.112049	0.0690757	0.204912	0.267109	0.115947	0.0364005	0.154097	0.147854	0.127772	0.157664	0.0465742	0.264163	0.579685	0.0789938	0.054494
